# Supplementary material for: Novel Approach to the Treatment of Neuropathic Pain Using a Combination with Palmitoylethanolamide and Equisetum arvense L. in an In Vitro Study
Source: Int J Mol Sci. 2023 Mar 13;24(6):5503. doi: 10.3390/ijms24065503 (PMC10053612; doi:10.3390/ijms24065503)
Supplement: Supplementary file 1 [file ijms-24-05503-s001.zip]

Archive with 1 entries (1 files):
- ijms-2198861-supplementary.pdf
